# Supplementary material for: Optimized Conditions for Electrical Tissue Stimulation with Biphasic, Charge-Balanced Impulses
Source: Bioengineering (Basel). 2025 Feb 26;12(3):234. doi: 10.3390/bioengineering12030234 (PMC11939772; doi:10.3390/bioengineering12030234)
Supplement: Supplementary file 1 [file bioengineering-12-00234-s001.zip]

Archive with 1 entries (1 files):
- bioengineering-3446873-supplementary.xlsx
