# Supplementary material for: Optimized Conditions for Electrical Tissue Stimulation with Biphasic, Charge-Balanced Impulses
Source: Bioengineering (Basel). 2025 Feb 26;12(3):234. doi: 10.3390/bioengineering12030234 (PMC11939772; doi:10.3390/bioengineering12030234)
Supplement: Supplementary file 1 [file bioengineering-12-00234-s001.zip › bioengineering-3446873-supplementary.xlsx]

## Sheet: Information
	Figure 2: Preservation of phenol red in dependence of the charge dysbalance after stimulation with symmetric impulses.
	Figure 3: Preservation of phenol red in dependence of the charge dysbalance after stimulation with symmetric or asymmetric impulses with and without insertion of a capacitor.
	Figure 4: Charge balance and phenol red absorbance in dependence of pre-pulse voltages. voltages.
	Figure 5: Preservation of phenol red in dependence of the pre-pulse
	Figure 6: Stimulation efficacies of various impulse configurations in cultivated pig myocardium and preservation of phenol red in dependence of the stimulation and pause duration.
	Figure 7: Contraction force in continuously stimulated cultured myocardium.

## Sheet: Sun et al_Figure2_data
Figure 2: Preservation of phenol red in dependence of the charge dysbalance after stimulation with symmetric impulses.
Figure2C, 10h, neg. first
	exp.1	exp.2	exp.3	exp.4	exp.5	exp.6	exp.7	exp.8	exp.9	exp.10	exp.11
% charge dysbalance	E430 [% of control]	E430 [% of control]	E430 [% of control]	E430 [% of control]	E430 [% of control]	E430 [% of control]	E430 [% of control]	E430 [% of control]	E430 [% of control]	E430 [% of control]	E430 [% of control]
-1	51	24	33
-0.5	47	55	48				33	64	49	61	39
-0.27	50	65	69			77	80	72	60	72	70
0	88	90	98	97	86	91	93	91	87	77	91
0.27	64	47	63			55	64	64	44	54	66
0.5	57	69	76			55	61	63	70	62	71
1	52	70	64			70	60	71	51	61	66
1.5				56	63		49	65	44	69	55
2	34						50	53	34	66	37
Experiments where values are missing are due to completely different conditions of which only few (e.g. control) were appropriate for this dataset.
Figure2D, 10h, pos. first
	exp.1	exp.2	exp.3	exp.4
% charge dysbalance	E430 [% of control]	E430 [% of control]	E430 [% of control]	E430 [% of control]
-2	23	44	67	33
-1	39	50	70	49
-0.5	64	49	66	58
-0.27	72	43	66	65
0	64	96	99	95
0.27	76	81	55	79
0.5	53	67	62	65
1	26	53	43	55
Figure 2E, 24h, neg. first
	exp.1	exp.2	exp.3	exp.4	exp.5	exp.6	exp.7	exp.8	exp.9	exp.10
% charge dysbalance	E430 [% of control]	E430 [% of control]	E430 [% of control]	E430 [% of control]	E430 [% of control]	E430 [% of control]	E430 [% of control]	E430 [% of control]	E430 [% of control]	E430 [% of control]
-0.3	30				51	50	43	37	14	32
-0.2	32				57	55	58	50	25	43
-0.1	59	68	72	60	74	83	77
0	72	78	62	77	97	92	87	66	73	73
0.1	72	60	84	85	69	63	70
0.2	47	69	42	48	61	59	44
0.3	52				56	58	61	56	71	64
Experiments where values are missing are due to completely different conditions of which only few (e.g. control) were appropriate for this dataset.

## Sheet: Sun et al_Figure3_data
Figure 3: Preservation of phenol red in dependence of the charge dysbalance after stimulation with symmetric or asymmetric impulses with and without insertion of a capacitor.
Figure 3B, without capacitor
	exp.1	exp.2	exp.3	exp.4	exp.5	exp.6	exp.7	exp.8	exp.9	exp.10	exp.11
% charge dysbalance	E430 [% of control]	E430 [% of control]	E430 [% of control]	E430 [% of control]	E430 [% of control]	E430 [% of control]	E430 [% of control]	E430 [% of control]	E430 [% of control]	E430 [% of control]	E430 [% of control]
-2								16	13	15	9
-0.3	30				37	14	32
-0.2	32				50	25	43
-0.1	59	68	72	60
0	72	78	62	77	66	73	73	72	86	77	76
0.1	72	60	84	85
0.2	47	69	42	48
0.3	52				56	71	64
2								30	14	38	24
Experiments where values are missing are due to completely different conditions of which only few (e.g. control) were appropriate for this dataset.
Figure 3B, with capacitor
	exp.1	exp.2	exp.3	exp.4	exp.5	exp.6	exp.7	exp.8	exp.9	exp.10	exp.11	exp.12	exp.13	exp.14	exp.15	exp.16	exp.17
% charge dysbalance	E430 [% of control]	E430 [% of control]	E430 [% of control]	E430 [% of control]	E430 [% of control]	E430 [% of control]	E430 [% of control]	E430 [% of control]	E430 [% of control]	E430 [% of control]	E430 [% of control]	E430 [% of control]	E430 [% of control]	E430 [% of control]	E430 [% of control]	E430 [% of control]	E430 [% of control]
-2									88	95	76	95	95
-0.3										99	89	98	86
-0.2									87	80	86	93	88
-0.1	88	93	107	98		78	91	84		90	44	93	66
0	76	90	74	83	84	95	50	87	56	77	82	77	73	38	83	89	94
0.1	91	57	85	94		79	78	77		84	81	68	79
0.2						92	89	89	87	93	83	93	88
0.3														78	88	84	91
2									80	98	89	89	82
Experiments where values are missing are due to completely different conditions of which only few (e.g. control) were appropriate for this dataset.
Figure 3C, without capacitor
	exp.1	exp.2	exp.3	exp.4	exp.5	exp.6	exp.7	exp.8	exp.9	exp.10	exp.11	exp.12	exp.13	exp.14	exp.15	exp.16
% charge dysbalance	E430 [% of control]	E430 [% of control]	E430 [% of control]	E430 [% of control]	E430 [% of control]	E430 [% of control]	E430 [% of control]	E430 [% of control]	E430 [% of control]	E430 [% of control]	E430 [% of control]	E430 [% of control]	E430 [% of control]	E430 [% of control]	E430 [% of control]	E430 [% of control]
-2									10	11	9	14
-0.3													56	41	37	50
-0.2									63	59	65	69
-0.1									80	79	79	79
0	96	69	81	95	74	74	76	82	84	82	69	91	78	72	80	85
0.1									72	75	67	69
0.2									65	64	48	63
0.3													61	42	47	51
2									17	38	34	33
Experiments where values are missing are due to completely different conditions of which only few (e.g. control) were appropriate for this dataset.
Figure 3C, with capacitor
	exp.1	exp.2	exp.3	exp.4	exp.5	exp.6	exp.7	exp.8	exp.9	exp.10	exp.11	exp.12	exp.13	exp.14	exp.15	exp.16	exp.17	exp.18	exp.19
% charge dysbalance	E430 [% of control]	E430 [% of control]	E430 [% of control]	E430 [% of control]	E430 [% of control]	E430 [% of control]	E430 [% of control]	E430 [% of control]	E430 [% of control]	E430 [% of control]	E430 [% of control]	E430 [% of control]	E430 [% of control]	E430 [% of control]	E430 [% of control]	E430 [% of control]	E430 [% of control]	E430 [% of control]	E430 [% of control]
-2					83	88	100	85
-0.3																76	80	95	83
-0.2					72	82	85	91
-0.1					94	74	83	78
0	91	88	88	91	79	92	91	88	75	75	68	86	94	95	81	57	102	87	85
0.1					92	96	93	89
0.2					86	87	78	88
0.3																78	94	95	92
2					86	95	89	71
Experiments where values are missing are due to completely different conditions of which only few (e.g. control) were appropriate for this dataset.

## Sheet: Sun et al_Figure4_data
Figure 4: Charge balance and phenol red absorbance in dependence of pre-pulse voltages. voltages.
Figure 4 B/C
Experiment	charge dysbalance [%]	E430 [% of control]	pre-pulse voltage [mV]
exp.1	-0.3	29.5935	-240
exp.1	-0.2	32.3096	-40
exp.1	-0.1	59.471	80
exp.1	0	71.8445	40
exp.1	0.1	72.164	500
exp.1	0.2	47.3993	700
exp.1	0.3	52.3345	880
exp.2	-0.1	67.8678	160
exp.2	0	77.5433	260
exp.2	0.1	60.3822	440
exp.2	0.2	68.7637	700
exp.2	-0.1	71.5218	200
exp.2	0	62.0563	460
exp.2	0.1	84.0677	280
exp.2	0.2	42.4521	520
exp.2	-0.1	60.0075	-60
exp.2	0	76.6865	260
exp.2	0.2	47.6146	560
exp.2	0.1	84.7372	440
exp.3	-0.3	36.6696	30
exp.3	-0.2	50.3497	-160
exp.3	0	65.8654	100
exp.3	0.3	55.9878	800
exp.3	-0.2	24.8754	40
exp.3	0	72.932	160
exp.3	0.3	71.2777	980
exp.4	-0.3	51.1439	-260
exp.4	-0.2	56.7312	-200
exp.4	-0.1	74.4831	-240
exp.4	0	96.9864	60
exp.4	0.3	55.7853	680
exp.4	0.1	69.1157	360
exp.4	0.2	61.0207	520
exp.4	0.3	54.4215	400
exp.5	-0.3	50.412	-80
exp.5	-0.2	55.0886	-10
exp.5	-0.1	83.3951	120
exp.5	0.3	78	620
exp.5	0	92.0066	460
exp.5	0.1	62.876	650
exp.5	0.2	59.4973	640
exp.5	0.3	57.7256	920
exp.6	-0.3	43.3642	-240
exp.6	-0.2	58.1542	160
exp.6	-0.1	77.4798	240
exp.6	0	87.0637	400
exp.6	0.1	70.1242	780
exp.6	0.2	43.6206	700
exp.6	0.3	46.4405	950
exp.6	0.3	61.2305	900

## Sheet: Sun et al_Figure5_data
Figure 5: Preservation of phenol red in dependence of the pre-pulse
Figure 5
	exp.1	exp.2	exp.3	exp.4
pre-pulse voltage [mV]	E430 [% of control]	E430 [% of control]	E430 [% of control]	E430 [% of control]																																												Figure 5B	240320
-300	24	23	45	37																																												pre-pulse voltage	E430 [5 of control]
-150	36	60	71	83																																												-300	24
0	93	73	73	80																																												-150	36
150	73	96	96	96																																												0	93
300		73	97	97																																												150	73
450	83	85	89	85																																												300
600	81	73	48	70																																												450	83
750			40	32																																												600	81
																																																750
Experiments where values are missing are due to completely different conditions of which only few were appropriate for this dataset.
[truncated: 3 more columns]

## Sheet: Sun et al_Figure6_data
Figure 6: Stimulation efficacies of various impulse configurations in cultivated pig myocardium and preservation of phenol red in dependence of the stimulation and pause duration.
Figure6A
sym, 1ms	exp.1	exp.2	exp.3	exp.4	exp.5	exp.6	exp.7	exp.8	exp.9	exp.10	exp.11	exp.12	exp.13	exp.14	exp.15	exp.16	exp.17	exp.18	exp.19	exp.20	exp.21	exp.22	exp.23	exp.24	exp.25	exp.26	exp.27	exp.28	exp.29	exp.30	exp.31	exp.32
impulse duration [ms]	threshold [mA]	threshold [mA]	threshold [mA]	threshold [mA]	threshold [mA]	threshold [mA]	threshold [mA]	threshold [mA]	threshold [mA]	threshold [mA]	threshold [mA]	threshold [mA]	threshold [mA]	threshold [mA]	threshold [mA]	threshold [mA]	threshold [mA]	threshold [mA]	threshold [mA]	threshold [mA]	threshold [mA]	threshold [mA]	threshold [mA]	threshold [mA]	threshold [mA]	threshold [mA]	threshold [mA]	threshold [mA]	threshold [mA]	threshold [mA]	threshold [mA]	threshold [mA]
	sym, 1ms	sym, 1ms	sym, 1ms	sym, 1ms	sym, 1ms	sym, 1ms	sym, 1ms	sym, 1ms	sym, 1ms	sym, 1ms	sym, 1ms	sym, 1ms	sym, 1ms	sym, 1ms	sym, 1ms	sym, 1ms	sym, 1ms	sym, 1ms	sym, 1ms	sym, 1ms	sym, 1ms	sym, 1ms	sym, 1ms	sym, 1ms	sym, 1ms	sym, 1ms	sym, 1ms	sym, 1ms	sym, 1ms	sym, 1ms	sym, 1ms	sym, 1ms
3	12	18	18	18	18	14	18	22	14	20	18	20	16	12	12	10	16	14	16	18	16	20	18	18	16	12	12	10	16	14	16	18
2	14	22	20	20	24	16	22	24	20	22	20	24	18	14	14	12	20	16	20	22	20	22	20	22	18	14	14	12	20	16	20	22
1	20	32	28	30	40	24	34	32	28	30	26	32	26	24	20	20	28	28	30	32	26	30	26	32	28	24	20	20	28	26	30	32
0.5	28	54	44	46	66	42	54	48	48	46	42	50	42	36	30	38	48	44	46	46
0.3	40	80	68	68	104	56	76	68	76	64	60	72	60	52	44	56	68	60	64	68
Figure6A
3x pos impulse, 1ms	exp.1	exp.2	exp.3	exp.4	exp.5	exp.6	exp.7	exp.8	exp.9	exp.10	exp.11	exp.12	exp.13	exp.14	exp.15	exp.16	exp.17	exp.18	exp.19
impulse duration [ms]	threshold [mA]	threshold [mA]	threshold [mA]	threshold [mA]	threshold [mA]	threshold [mA]	threshold [mA]	threshold [mA]	threshold [mA]	threshold [mA]	threshold [mA]	threshold [mA]	threshold [mA]	threshold [mA]	threshold [mA]	threshold [mA]	threshold [mA]	threshold [mA]	threshold [mA]
	3x pos impulse, 1ms	3x pos impulse, 1ms	3x pos impulse, 1ms	3x pos impulse, 1ms	3x pos impulse, 1ms	3x pos impulse, 1ms	3x pos impulse, 1ms	3x pos impulse, 1ms	3x pos impulse, 1ms	3x pos impulse, 1ms	3x pos impulse, 1ms	3x pos impulse, 1ms	3x pos impulse, 1ms	3x pos impulse, 1ms	3x pos impulse, 1ms	3x pos impulse, 1ms	3x pos impulse, 1ms	3x pos impulse, 1ms	3x pos impulse, 1ms
3	12	18	20	18	28	18	24	24	20	18	22	16	18	12	12	22	14	16	18
2	16	24	24	24	36	20	28	28	20	16	24	20	20	12	12	24	16	20	20
1	20	34	36	32	50	36	32	36	30	28	36	30	28	20	24	36	28	28	34
0.5	32	58	54	48	78	50	50	54	44	40	54	48	40	32	38	58	44	46	48
0.3	48	76	80	72	112	76	84	72	68	56	80	68	52	44	56	80	60	64	68
Figure6A
3x neg impulse, 1ms	exp.1	exp.2	exp.3	exp.4	exp.5	exp.6	exp.7	exp.8	exp.9	exp.10	exp.11	exp.12	exp.13	exp.14	exp.15	exp.16	exp.17	exp.18	exp.19
impulse duration [ms]	threshold [mA]	threshold [mA]	threshold [mA]	threshold [mA]	threshold [mA]	threshold [mA]	threshold [mA]	threshold [mA]	threshold [mA]	threshold [mA]	threshold [mA]	threshold [mA]	threshold [mA]	threshold [mA]	threshold [mA]	threshold [mA]	threshold [mA]	threshold [mA]	threshold [mA]
	3x neg impulse, 1ms	3x neg impulse, 1ms	3x neg impulse, 1ms	3x neg impulse, 1ms	3x neg impulse, 1ms	3x neg impulse, 1ms	3x neg impulse, 1ms	3x neg impulse, 1ms	3x neg impulse, 1ms	3x neg impulse, 1ms	3x neg impulse, 1ms	3x neg impulse, 1ms	3x neg impulse, 1ms	3x neg impulse, 1ms	3x neg impulse, 1ms	3x neg impulse, 1ms	3x neg impulse, 1ms	3x neg impulse, 1ms	3x neg impulse, 1ms
3	12	18	18	18	20	26	22	14	22	16	18	16	12	14	10	16	14	18	20
2	16	24	24	24	24	28	24	16	24	20	20	18	12	18	12	20	16	20	20
1	20	32	28	32	36	46	42	24	36	26	30	26	22	32	20	30	26	34	38
0.5	28	54	42	54	66	62	78	44	54	44	50	44	38	50	36	48	44	50	54
0.3	44	88	68	80	104	80	72	68	76	64	72	64	52	68	56	68	60	80	84
Figure6A
monophasic, 1ms	exp.1	exp.2	exp.3	exp.4	exp.5	exp.6	exp.7	exp.8	exp.9	exp.10	exp.11	exp.12	exp.13	exp.14	exp.15	exp.16	exp.17
impulse duration [ms]	threshold [mA]	threshold [mA]	threshold [mA]	threshold [mA]	threshold [mA]	threshold [mA]	threshold [mA]	threshold [mA]	threshold [mA]	threshold [mA]	threshold [mA]	threshold [mA]	threshold [mA]	threshold [mA]	threshold [mA]	threshold [mA]	threshold [mA]
	monophasic, 1ms	monophasic, 1ms	monophasic, 1ms	monophasic, 1ms	monophasic, 1ms	monophasic, 1ms	monophasic, 1ms	monophasic, 1ms	monophasic, 1ms	monophasic, 1ms	monophasic, 1ms	monophasic, 1ms	monophasic, 1ms	monophasic, 1ms	monophasic, 1ms	monophasic, 1ms	monophasic, 1ms
3	12	18	20	18	28	16	20	24	22	20	16	22	18	12	22	16	18
2	14	20	24	22	34	22	24	30	26	22	18	26	20	14	28	20	22
1	22	34	36	32	50	30	36	40	34	30	26	36	32	20	38	30	32
0.5	32	54	54	54	74	46	50	62	50	46	40	54	48	32	58	46	48
0.3	48	88	80	80	112	64	80	76	76	64	56	76	68	44	80	64	64
Figure6A
sym, 0,1ms pause	exp.1	exp.2	exp.3	exp.4	exp.5	exp.6	exp.7	exp.8	exp.9	exp.10	exp.11
impulse duration [ms]	threshold [mA]	threshold [mA]	threshold [mA]	threshold [mA]	threshold [mA]	threshold [mA]	threshold [mA]	threshold [mA]	threshold [mA]	threshold [mA]	threshold [mA]
	0,1ms pause	0,1ms pause	0,1ms pause	0,1ms pause	0,1ms pause	0,1ms pause	0,1ms pause	0,1ms pause	0,1ms pause	0,1ms pause	0,1ms pause
3	16	20	18	18	16	12	10	18	14	16	18
2	20	24	20	22	18	16	14	20	18	20	22
1	34	34	30	38	30	28	26	32	28	34	34
Figure6A
sym, 0ms pause	exp.1	exp.2	exp.3	exp.4	exp.5	exp.6	exp.7	exp.8	exp.9	exp.10	exp.11	exp.12
impulse duration [ms]	threshold [mA]	threshold [mA]	threshold [mA]	threshold [mA]	threshold [mA]	threshold [mA]	threshold [mA]	threshold [mA]	threshold [mA]	threshold [mA]	threshold [mA]	threshold [mA]
	0ms pause	0ms pause	0ms pause	0ms pause	0ms pause	0ms pause	0ms pause	0ms pause	0ms pause	0ms pause	0ms pause	0ms pause
3	16	20	18	20	16	12	12	10	18	14	16	18
2	20	24	22	24	18	16	16	14	20	18	22	24
1	34	34	30	40	30	28	24	28	24	30	34	34
Figure6B
1ms pause duration, 50, 50, 50 mA
	exp.1	exp.2	exp.3	exp.4	exp.5	exp.6	exp.7	exp.8	exp.9	exp.10	exp.11
impulse duration [ms]	E430 [% of control]	E430 [% of control]	E430 [% of control]	E430 [% of control]	E430 [% of control]	E430 [% of control]	E430 [% of control]	E430 [% of control]	E430 [% of control]	E430 [% of control]	E430 [% of control]
3	83	86	95	72	105	103	85	94	82	98	90
2	102	94	99	103	105	102	98	98	97	96	101
1	99	96	100	98	109	102
Experiments where values are missing are due to completely different conditions of which only few (e.g. control) were appropriate for this dataset.
Figure6B
0,1ms pause duration, 50, 50, 50 mA
	exp.1	exp.2	exp.3	exp.4	exp.5	exp.6	exp.7	exp.8	exp.9	exp.10	exp.11
impulse duration [ms]	E430 [% of control]	E430 [% of control]	E430 [% of control]	E430 [% of control]	E430 [% of control]	E430 [% of control]	E430 [% of control]	E430 [% of control]	E430 [% of control]	E430 [% of control]	E430 [% of control]
3	100	94	89	97	99	90	90	87	89	86	88
2	91	94	91	94	102	95	98	98	95	92	93
1	101	98	99	100	117	102
Experiments where values are missing are due to completely different conditions of which only few (e.g. control) were appropriate for this dataset.
Figure6B
1ms pause duration, 50, 58, 86mA
	exp.1	exp.2	exp.3	exp.4	exp.5	exp.6	exp.7	exp.8	exp.9	exp.10	exp.11
pulse duration [ms]	E430 [% of control]	E430 [% of control]	E430 [% of control]	E430 [% of control]	E430 [% of control]	E430 [% of control]	E430 [% of control]	E430 [% of control]	E430 [% of control]	E430 [% of control]	E430 [% of control]
3	83	86	95	72	105	103	85	94	82	98	90
2							87	93	95	95	97
1		47	81	32	72	81	74	78	39	70	75
Experiments where values are missing are due to completely different conditions of which only few (e.g. control) were appropriate for this dataset.
Figure6B
0,1ms pause duration, 50, 58, 86mA
	exp.1	exp.2	exp.3	exp.4	exp.5	exp.6	exp.7	exp.8	exp.9	exp.10	exp.11
pulse duration [ms]	E430 [5 of control]	E430 [5 of control]	E430 [5 of control]	E430 [5 of control]	E430 [5 of control]	E430 [5 of control]	E430 [5 of control]	E430 [5 of control]	E430 [5 of control]	E430 [5 of control]	E430 [5 of control]
3	100	94	89	97	99	90	90	87	89	86	88
2							88	85	93	94	88
1		75	69	54	49	75	36	89	85	86	76
Experiments where values are missing are due to completely different conditions of which only few (e.g. control) were appropriate for this dataset.

## Sheet: Sun et al_Figure7_data
Figure 7: Contraction force in continuously stimulated cultured myocardium.
Figure 7	without capacitor				with capacitor
charge dysbalance -2%		contraction force [% of initial force]				contraction force [% of initial force]
	exp.1	62			exp.1	17
	exp.2	24			exp.2	100
	exp.3	15			exp.3	55
	exp.4	99			exp.4	39
	exp.5	9			exp.5	63
	exp.6	115			exp.6	16
	exp.7	69			exp.7	34
	exp.8	8			exp.8	76
	exp.9	32			exp.9	77
					exp.10	5
					exp.11	69
	without capacitor				with capacitor					selective regulation 0mV				sctive regulation 300mV_date
charge dysbalance 0%		contraction force [% of initial force]				contraction force [% of initial force]					contraction force [% of initial force]				contraction force [% of initial force]
	exp.1	95			exp.1	35				exp.1	31			exp.1	59
	exp.2	46			exp.2	14				exp.2	40			exp.2	27
	exp.3	144			exp.3	55				exp.3	106			exp.3	31
	exp.4	60			exp.4	77				exp.4	75			exp.4	191
	exp.5	114			exp.5	26				exp.5	64			exp.5	90
	exp.6	143			exp.6	53				exp.6	24			exp.6	106
	exp.7	89			exp.7	36				exp.7	133			exp.7	90
	exp.8	44			exp.8	34				exp.8	196			exp.8	84
	exp.9	43			exp.9	63								exp.9	40
	exp.10	30												exp.10	132
	exp.11	129												exp.11	68
	exp.12	132
	exp.13	33
	exp.14	62
	exp.15	86
	exp.16	86
	exp.17	103
	without capacitor				with capacitor
charge dysbalance 4%		contraction force [% of initial force]				contraction force [% of initial force]
	exp.1	35			exp.1	91
	exp.2	70			exp.2	27
	exp.3	23			exp.3	101
	exp.4	21			exp.4	78
	exp.5	16			exp.5	41
	exp.6	75			exp.6	10
	exp.7	79			exp.7	41
	exp.8	14			exp.8	3
	exp.9	93			exp.9	100
	exp.10	112			exp.10	106
	exp.11	52			exp.11	35
					exp.12	85
